# Supplementary material for: Congenital Pulmonary Airway Malformation in Children: Advantages of an Additional Trocar in the Lower Thorax for Pulmonary Lobectomy
Source: Front Pediatr. 2021 Dec 3;9:722428. doi: 10.3389/fped.2021.722428 (PMC8678478; doi:10.3389/fped.2021.722428)
Supplement: Supplementary file 1 [file Table_1.XLSX]

## Sheet: Thoraco-surgery
THORACOSCOPIC SURGERY
2020-01-01			ID	名前			出生前診断	術前感染	感染時年齢	Patho Dx	手術日	DOB	術時年齢	(日数)			術時体重(kg)	手術時間		Blood loss	(ml/kg)	ドレーン抜	退院日数				フォロー期間	(日数)
X1	1		7921074	江川 愛美	左下葉	肺分画症	出生前診断なし			Int seque	2009-06-10	2007-04-28	2歳1ヶ月13日	774			10.7	04:55:00	4.91667	10	0.934579	2	9				10年6ヶ月22日	3857
X2			6928033	椚 陸人	左下葉	肺分画症	×			Ext seque	2009-08-19	2006-08-30	2歳11ヶ月20日	1085			15	02:05:00	2.08333	15	1	2	9				10年4ヶ月13日	3787
O3			7780528	西川 泰生	右下葉	CCAM	○			CCAM	2009-08-19	2009-02-04	0歳6ヶ月15日	196			8	05:40:00	5.66667	15	1.875	5	14				10年4ヶ月13日	3787
X4			7652239	及川 総一郎	左下葉	肺分画症	○			Int seque	2009-11-25	2008-08-30	1歳2ヶ月26日	452			10.3	03:48:00	3.8	10	0.970874	2	12				10年1ヶ月7日	3689
O5	2		8081274	馬場 百佳	右中葉	CCAM	出生前診断なし			CCAM	2010-01-20	2007-02-05	2歳11ヶ月15日	1080			10	04:58:00	4.96667	10	1	2	10				9年11ヶ月12日	3633
O6	3		7885050	山崎 貴恵	右中葉	CCAM	×			Bronch Cys	2010-07-14	2008-12-13	1歳7ヶ月1日	578			9	04:38:00	4.63333	15	1.66667	2	7				9年5ヶ月18日	3458
X7			7577204	北湯口 優太	右下葉	CCAM	×			CCAM	2010-07-21	2007-12-13	2歳7ヶ月8日	951			12	05:21:00	5.35	25	2.08333	2	10				9年5ヶ月11日	3451
8			7310064	新海 れいみ	右中下葉	CCAM	出生前診断なし				2010-11-22	2001-02-01	9歳9ヶ月21日	3581			21	04:50:00	4.83333	200	9.52381	1	3				9年1ヶ月10日	3327	小開胸併用
O8			7845889	船迫 龍斗	右下葉	CCAM				Broncogenic Cys	2010-12-08	2009-02-24	1歳9ヶ月14日	652			11	05:37:00	5.61667	10	0.909091	14	18				9年0ヶ月24日	3311
X９	4		6035382	栗原 月穂	左下葉	CCAM	○				2011-01-19	2005-01-14	6歳0ヶ月5日	2196			18	04:50:00	4.83333	5	0.277778	4	10				8年11ヶ月13日	3269
X10			6869506	上ノ茗 広希	右下葉	肺分画症	○				2011-02-09	2007-02-27	3歳11ヶ月13日	1443			14	01:30:00	1.5	1	0.0714286	3	10				8年10ヶ月23日	3248
O11	5		8413291	飯田 すずな	右中葉	CCAM	出生前診断あり				2011-06-22	2010-02-08	1歳4ヶ月14日	499			9.8	03:00:00	3	10	1.02041	3	10				8年6ヶ月10日	3115
													mean	900.545		2.46725	11.6182		4.21515	11.4545	1.07356	3.72727
													sd	555.146			2.94646		1.43313	6.1865	0.610067	3.55221
O12	6		7096938	北野 さくら	左上葉	CCAM	出生前診断あり				2011-06-29	2007-06-30	3歳11ヶ月30日	1460			14.2	06:22:00	6.36667		0	3	11				8年6ヶ月3日	3108	小開胸併用	1mm CT	Segmentectomy
X13			8742998	山田 琳太郎	左下葉	CCAM	出生前診断あり				2011-09-21	2011-01-25	0歳7ヶ月27日	239			8	02:44:00	2.73333	1	0.125	5					8年3ヶ月11日	3024		1mm CT
O14			8687968	青木 大祐	右下葉	CCAM	出生前診断あり				2011-10-05	2010-12-06	0歳9ヶ月29日	303			9	04:48:00	4.8	15	1.66667	5					8年2ヶ月27日	3010		1mm CT
O15			8085154	鶴田 李音	右上葉	CCAM	出生前診断あり				2011-10-19	2009-08-17	2歳2ヶ月2日	793			10.6	04:08:00	4.13333	10	0.943396	3					8年2ヶ月13日	2996	小開胸併用	1mm CT
O16			7997581	実川 リオン	左上葉	CCAM	出生前診断あり				2011-11-16	2009-06-08	2歳5ヶ月8日	891			14.3	04:11:00	4.18333	15	1.04895	3					8年1ヶ月16日	2968		1mm CT	Enseal
O17	7		8139267	村田 莉瑚	左上葉	CCAM	出生前診断あり				2012-01-18	2010-06-12	1歳7ヶ月6日	585			7.8	04:56:00	4.93333	25	3.20513	3					7年11ヶ月14日	2905		1mm CT	Enseal
19			8131515	亀井 理瑚	右胸腔	気管嚢胞	○				2012-02-22	2009-09-30	2歳4ヶ月23日	875			13	02:00:00	2	3	0.230769	2					7年10ヶ月10日	2870		1mm CT
20			9242615	戸島 杏奈	左胸腔	気管嚢胞	×				2012-04-16	2012-03-17	0歳0ヶ月30日	30			3.5	02:58:00	2.96667	3	0.857143						7年8ヶ月16日	2816		1mm CT
O18			7153901	西垣 匠海	左下葉	CCAM					2012-05-30	2006-06-15	5歳11ヶ月15日	2176			22	03:32:00	3.5	5	0.227273	3					7年7ヶ月2日	2772	開胸併用	1mm CT	Segmentectomy
X19			8349389	古我 健	左下葉	肺分画症	出生前診断あり				2012-06-27	2010-03-24	2歳3ヶ月3日	826			10	01:59:00	1.98333	5	0.5	4					7年6ヶ月5日	2744		1mm CT
O20			8589360	中田 けいしん	左下葉	肺分画症	出生前診断あり	術前感染あり			2012-08-22	2010-09-16	1歳11ヶ月6日	706			9.2	04:41:00	4.68333	10	1.08696	5					7年4ヶ月10日	2688		1mm CT
O21	8		7757778	武田 茉依	左上葉	CCAM	出生前診断あり				2012-10-24	2009-01-17	3歳9ヶ月7日	1376			10	04:03:00	4.05	5	0.5	3					7年2ヶ月8日	2625		1mm CT
X22			8163783	関矢 悠介	左下葉	肺分画症	出生前診断あり	術前感染なし		Int Seque	2013-05-06	2009-10-19	3歳6ヶ月17日	1295			15.3	01:12:00	1.2	3	0.196078	2					6年7ヶ月26日	2431		1mm CT
O23	9		8939900	佐藤 希美	左上葉	CPAM	出生前診断なし	術前感染なし	気胸	CPAM type1	2013-06-24	2011-05-30	2歳0ヶ月25日	756			11.9	03:48:00	3.8	15	1.2605	3					6年6ヶ月8日	2382		1mm CT	fisuureless lobectomy
X24	10		6665600	才藤 みのり	右下葉	肺分画症	○			古賀 外来	2013-07-24	2006-10-20	6歳9ヶ月4日	2469			20.9	01:15:00	1.73333	5	0.239234	4					6年5ヶ月8日	2352
X25			8884362	ダイン マン リン	左下葉	肺分画症	○			古賀 外来	2013-09-11	2011-05-25	2歳3ヶ月17日	840			11.5	01:44:00	1.25	10	0.869565	2	AT				6年3ヶ月21日	2303
X26			9144491	大貫 遥太	右下葉	肺分画症	出生前診断あり			古賀 外来	2014-01-15	2011-04-27	2歳8ヶ月19日	994			13	02:14:00	2.23333	1	0.0769231	1					5年11ヶ月17日	2177
27			9641998	光永 莉歩	右上中葉		出生前診断あり			岡和田 外来	2014-04-09	2013-02-07	1歳2ヶ月2日	426			8.9	04:48:00	4.8	10	1.1236	2					5年8ヶ月23日	2093
28	12		9171013	松野 美来	右下葉	CPAM	出生前診断なし	術前感染あり	2歳	CPAM type1	2014-07-23	2011-12-20	2歳7ヶ月3日	946			12	08:25:00	8.41667	11	0.916667	2					5年5ヶ月9日	1988
29	13		10256019	桐山 華咲	右下葉	CPAM	出生前診断なし	術前感染あり	3歳3ヶ月	CPAM type2	2014-12-17	2011-01-14	3歳11ヶ月3日	1433			15.1	04:24:00	4.4	2	0.13245	2					5年0ヶ月15日	1841
30			8105597	水倉 優	左下葉	肺分画症	出生前診断なし	術前感染なし		Int Seque	2015-04-01	2006-05-14	8歳10ヶ月18日	3244			24.3	05:51:00	5.85	15	0.617284	7					4年9ヶ月0日	1736
31	14		10630249	浜中 咲希	右下葉	CPAM	出生前診断あり	術前感染なし		CPAM type2	2015-07-15	2015-06-24	0歳0ヶ月21日	21			3.58	04:19:00	4.31667	5	1.39665	2					4年5ヶ月17日	1631
32	15		10198537	島田 美羽	右下葉	CPAM	出生前診断あり	術前感染なし		CPAM type2	2015-09-02	2014-06-04	1歳2ヶ月29日	455			9.68	04:40:00	4.66667	10	1.03306	3					4年3ヶ月30日	1582
33			10567674	藤 健太	左上葉	CPAM	出生前診断なし	術前感染あり	9歳	?????	2016-01-13	2007-02-16	8歳10ヶ月28日	3253			22.6	06:54:00	6.9	10	0.442478	4					3年11ヶ月19日	1449
34			10357464	須藤 隆成	右中葉	肺分画症	出生前診断なし	術前感染あり	５歳	Int Seque	2016-01-27	2009-01-19	7歳0ヶ月8日	2564			21.5	10:56:00	10.9333	5	0.232558	2					3年11ヶ月5日	1435
35			9986731	金子 敬采	右中葉 S6	肺分画症	出生前診断あり	術前感染なし		気管支拡張症 Ext Seque	2016-06-22	2013-11-19	2歳7ヶ月3日	946			11.3	09:46:00	9.76667	10	0.884956	3					3年6ヶ月10日	1288
36			10017607	下倉 こうき	左上葉	舌区含	出生前診断あり	術前感染なし		CPAM type1	2016-07-06	2013-02-14	3歳4ヶ月22日	1238			13.5	05:24:00	5.4	5	0.37037	3					3年5ヶ月26日	1274
37			10254592	表 祐輝	右下葉	CPAM	出生前診断あり	術前感染あり	1歳3ヶ月	CPAM type1	2016-08-24	2014-07-24	2歳1ヶ月0日	762			13.3	08:03:00	8.05	5	0.37594	4					3年4ヶ月8日	1225
38			11163073	高野 太志		肺外分画捻転	出生前診断なし	術前感染なし	捻転	Ext Seque	2016-10-26	2012-06-05	4歳4ヶ月21日	1604			16.9	03:26:00	3.43333	4	0.236686	1					3年2ヶ月6日	1162
39			9975878	谷口 弘樹	左下葉	肺分画症	出生前診断あり	術前感染なし		Int Seque	2016-11-16	2013-11-11	3歳0ヶ月5日	1101			15.4	04:22:00	4.36667	5	0.324675	2					3年1ヶ月16日	1141
40			10039610	笹川 こうき	左下葉	CCAM	出生前診断あり	術前感染なし		CPAM type2	2016-12-07	2014-01-12	2歳10ヶ月25日	1060			13.4	03:28:00	3.46667	3	0.223881	1					3年0ヶ月25日	1120
41	16		10286282	矢田 尚美	右下葉	CCAM	出生前診断あり	術前感染なし		CPAM type2	2016-12-14	2014-08-20	2歳3ヶ月24日	847			11	05:07:00	5.11667	3	0.272727	1					3年0ヶ月18日	1113
42	17		9744119	宮田 さえ	左下葉	肺分画症	出生前診断あり	術前感染なし		Ext Seque	2017-02-01	2013-04-29	3歳9ヶ月3日	1374			14	01:38:00	1.63333	3	0.214286	1					2年11ヶ月0日	1064
43			10616719	宇佐美 輝	右下葉	CCAM	出生前診断あり	術前感染なし		CPAM type1	2017-02-15	2015-06-13	1歳8ヶ月2日	613			12.3	06:17:00	6.28333	5	0.406504	1					2年10ヶ月17日	1050
44	18		10783761	石川 美鈴	左上葉	CCAM	出生前診断なし	術前感染あり	3か月	CPAM type1	2017-03-22	2015-03-05	2歳0ヶ月17日	748			10	06:37:00	6.61667	3	0.3	1					2年9ヶ月10日	1015
45	19		11103922	木嶋 杏	右下葉	CCAM	出生前診断あり	術前感染なし		CPAM type2	2017-04-19	2015-05-19	1歳11ヶ月0日	701			10.7	03:20:00	3.33333	1	0.0934579	1					2年8ヶ月13日	987
46	20		11025357	金岡 りん	右中下葉	CCAM	出生前診断あり	術前感染なし		CPAM type1	2017-06-07	2015-06-17	1歳11ヶ月21日	721			10.6	05:48:00	5.8	6	0.566038	1					2年6ヶ月25日	938
47			11408381	石丸 心陽	右上中葉		出生前診断あり	術前感染なし	呼吸器症状あり	?????	2017-06-12	2017-05-31	0歳0ヶ月12日	12			3	05:26:00	5.43333	2	0.666667	1					2年6ヶ月20日	933
48			11416602	ドミンゴ ミア エレイン	右下葉	CCAM	出生前診断あり	術前感染なし		CPAM type2	2017-07-03	2017-06-06	0歳0ヶ月27日	27			3.2	03:25:00	3.41667	1	0.3125	1					2年5ヶ月29日	912
49			10826074	蚊谷 隆盛	左上葉	CCAM	出生前診断あり	術前感染なし		?????	2017-07-26	2015-03-18	2歳4ヶ月8日	861			11.2	04:45:00	4.75	4	0.357143	2					2年5ヶ月6日	889
50	21		10621810	中島 れな	左下葉	CCAM	出生前診断あり	術前感染なし		CPAM type1	2017-10-04	2015-06-18	2歳3ヶ月16日	839			11.3	03:14:00	3.23333	3	0.265487	1					2年2ヶ月28日	819
51			10423213	佐藤 樹生	左下葉	CCAM	出生前診断あり	術前感染なし		CPAM type1	2017-11-15	2015-12-26	1歳10ヶ月20日	690			15.1	05:47:00	5.78333	8	0.529801	4	分葉不全あり エンシール PA→PV→Br				2年1ヶ月17日	777
52			9988846	大城 凱	右下葉	CCAM	出生前診断あり	術前感染なし			2018-03-28	2013-08-25	4歳7ヶ月3日	1676			19.8	06:11:00	6.18333	3	0.151515	3	Figaty トラブル				1年9ヶ月4日	644
53	22		11600494	城田 かな	右下葉	CCAM	出生前診断なし	術前感染あり			2018-06-20	2016-03-22	2歳2ヶ月29日	820			11.6	05:46:00	5.76667	15	1.2931	2					1年6ヶ月12日	560
54			11351583	こう ほうとく	右下葉	CCAM	出生前診断あり	術前感染なし			2018-07-25	2017-04-12	1歳3ヶ月13日	469			11.5	05:06:00	5.1	5	0.434783	3					1年5ヶ月7日	525
55			11183122	遠藤相馬	左下葉	CCAM	出生前診断あり	術前感染なし			2018-09-19	2016-02-28	2歳6ヶ月22日	934			9.7	05:28:00	5.46667	5	0.515464	3					1年3ヶ月13日	469
56			11904013	三浦 涼大	左下葉	CCAM	出生前診断なし	術前感染あり		CPAM type4	2019-01-16	2017-08-10	1歳5ヶ月6日	524			9.77	05:11:00	5.18333	5	0.511771	2					0年11ヶ月16日	350
57	23		10909662	西村 心花	右下葉	肺分画症	出生前診断なし	術前感染なし			2019-04-03	2016-01-05	3歳2ヶ月29日	1184			11.4	04:04:00	4.06667	5	0.438596	3					0年8ヶ月29日	273
58	24		11408684	小川 紗生	右下葉	CCAM	出生前診断あり	術前感染なし			2019-04-17	2016-12-02	2歳4ヶ月15日	866			10.1	04:03:00	4.05	1	0.0990099	3					0年8ヶ月15日	259
59			11983482	泊 葉月	左下葉	CCAM	出生前診断あり	術前感染あり		CPAM type1	2019-10-02	2018-10-17	0歳11ヶ月15日	350			8.2	05:38:00	5.63333	5	0.609756	2					0年2ヶ月30日	91
60			11963814	三浦 晶栄	右下葉	CCAM	出生前診断あり	術前感染なし			2019-11-13	2017-10-10	2歳1ヶ月3日	764			8.6	07:30:00	7.5	1	0.116279	4					0年1ヶ月19日	49
61			11649077	山田 穂花	右上葉	CCAM	出生前診断なし	術前感染あり		CPAM type2	2019-11-27	2018-01-06	1歳10ヶ月21日	690			10.526	09:31:00	9.51667	15	1.42504	3					0年1ヶ月5日	35
													mean	1009.9			12.2971	0.220486	5.29167									1951.75
													TPL-AT	990.875	2.71473	Mean	12.48	Mean	4.18333	10.4348	1.29329	3.52
														612.825	1.67897	SD	4.20486	SD	1.07896	6.31344	0.772768	2.69936
													TPL+AT	989.108	2.70989	Mean	12.1502	Mean	4.86379	5.67568	0.509126	2.27027
														728.115	1.99484	Sd	4.64683	Sd	1.1402	3.72318	0.344624	1.33815

## Sheet: Left blood loss
THORACOSCOPIC SURGERY
				Prenatal Dx	preope infection	imcomplete fissure		Age （days）	Age （Year）		Body weight (kg)	Ope Time	Blood loss	(ml/kg)	Analegia	ドレーン抜
1		Left LL			○			774			10.7	8.41667	10	0.934579	3	2
2		Left LL			○			1085			15	4.4	15	1	2	2
3		Right LL		○				196			8	5.85	20	2.5	6	5
4		Left LL		○	○			452			10.3	4.31667	10	0.970874	2	2
5		Right ML			○	○		1080			10	4.66667	20	2	1	2
6		Right ML			○			578			9	6.9	15	1.66667	3	2
7		Right LL						951			12	4.93333	25	2.08333	2	2
8		Right LL		○				652			11	5.76667	10	0.909091	5	14
9		Left LL		○				2196			18	5.4	10	0.555556	2	4
10		Right LL		○				1443			14	8.05	8	0.571429	2	3
11		Right ML		○		○		499			9.8	3.43333	10	1.02041	1	3
12		Left UL 1		○		○		1460			14.2	4.36667	15	1.05634	2	3
13		Left LL		○		○		239			8	3.46667	8	1	3	5
14		Right LL		○		○		303			9	5.11667	20	2.22222	2	5
15		Right UL		○		○		793			10.6	1.63333	10	0.943396	3	3
16		Left UL 2		○				891			14.3	6.28333	15	1.04895	3	3
17		Left UL 3		○		○		585			7.8	6.61667	25	3.20513	3	3
18		Left LL						2176			22	3.33333	10	0.454545	3	3
19		Left LL		○				826			10	5.8	5	0.5	3	4
20		Left LL		○	○			706			9.2	5.43333	10	1.08696	3	5
21		Left UL 4		○				1376			10	3.41667	15	1.5	2	3
22		Left LL		○				1295			15.3	4.75	20	1.30719	2	2
23		Left UL 5			○			756			11.9	3.23333	15	1.2605	3	3
24		Right LL		○		○		2469			20.9	5.78333	5	0.239234	3	4
25		Left LL		○		○		840			11.5	6.18333	10	0.869565	1	2
26		Right LL		○		○		994			13	5.76667	5	0.384615	1	1
27		Right U/ML		○		○		426			8.9	5.1	10	1.1236	3	2
1		Right LL			○	○		946			12	4.91667	11	0.916667	1	2
2		Right LL			○	○		1433			15.1	2.08333	2	0.13245	1	2
3		Left LL 1						3244			24.3	5.66667	15	0.617284	5	7
4		Right LL		○		○		21			3.58	3.8	5	1.39665	2	2
5		Right LL		○				455			9.68	4.96667	10	1.03306	3	3
6		Left UL 1			○	○		3254			22.6	4.63333	10	0.442478	5	4
7		Right ML1			○			2564			21.5	5.35	5	0.232558	2	2
8		Right ML2		○				946			11.3	5.61667	10	0.884956	2	3
9		Left UL 2		○				1238			13.5	4.83333	5	0.37037	2	3
10		Right LL		○	○			762			13.3	1.5	5	0.37594	5	4
11		Right LL				○		1604			16.9	3	4	0.236686	2	1
12		Left LL 2		○		○		1101			15.4	6.36667	5	0.324675	2	2
13		Left LL 3		○				1060			13.4	2.73333	3	0.223881	2	1
14		Right LL		○				847			11	4.8	3	0.272727	2	1
15		Left LL 4		○				1374			14	4.13333	3	0.214286	2	1
16		Right LL		○		○		613			12.3	4.18333	5	0.406504	2	1
17		Left UL 3			○	○		748			10	4.93333	3	0.3	2	1
18		Right LL		○				701			10.7	3.5	1	0.0934579	1	1
19		Right M/LL		○				721			10.6	1.98333	6	0.566038	1	1
20		Right U/ML		○				12			3	4.68333	2	0.666667	1	1
21		Right LL		○		○		27			3.2	4.05	1	0.3125	1	1
22		Left UL 4		○		○		86			11.2	1.2	4	0.357143	2	2
23		Left LL 5		○				839			11.3	3.8	3	0.265487	2	1
24		Left LL 6		○				690			15.1	1.73333	8	0.529801	3	4
25		Right LL		○		○		1676			19.8	1.25	3	0.151515	2	3
26		Right LL			○	○		820			11.6	2.23333	15	1.2931	1	2
27		Right LL		○		○		469			11.5	4.8	5	0.434783	2	3
28		Left LL 7		○				934			9.7	5.46667	5	0.515464	2	3
			AT (-)	20	7	11	Mean	964.481	2.64242	Mean	12.0148	5.12654	13	1.20053	2.55556	3.40741
							SD	587.066	1.6084	SD	3.7208	1.42031	5.55806	0.692633	0.967767	2.04702
			AT(+)	20	7	13	Mean	1042.32	2.85568	Mean	12.77	3.86488	5.60714	0.48454	2.14286	2.21429
							SD	831.163	2.27716	Sd	5.141	1.49794	3.78437	0.337818	1.1455	1.39728

## Sheet: Right blood loss
THORACOSCOPIC SURGERY
2020-01-01			ID	名前			出生前診断	術前感染	感染時年齢	Patho Dx	手術日	DOB	術時年齢	(日数)			術時体重(kg)	手術時間		Blood loss	(ml/kg)	ドレーン抜	退院日数				フォロー期間	(日数)
X1	1		7921074	江川 愛美	左下葉	肺分画症	出生前診断なし			Int seque	2009-06-10	2007-04-28	2歳1ヶ月13日	774			10.7	04:55:00	4.91667	10	0.934579	2	9				10年6ヶ月22日	3857
X2			6928033	椚 陸人	左下葉	肺分画症	×			Ext seque	2009-08-19	2006-08-30	2歳11ヶ月20日	1085			15	02:05:00	2.08333	15	1	2	9				10年4ヶ月13日	3787
O3			7780528	西川 泰生	右下葉	CCAM	○			CCAM	2009-08-19	2009-02-04	0歳6ヶ月15日	196			8	05:40:00	5.66667	15	1.875	5	14				10年4ヶ月13日	3787
X4			7652239	及川 総一郎	左下葉	肺分画症	○			Int seque	2009-11-25	2008-08-30	1歳2ヶ月26日	452			10.3	03:48:00	3.8	10	0.970874	2	12				10年1ヶ月7日	3689
O5	2		8081274	馬場 百佳	右中葉	CCAM	出生前診断なし			CCAM	2010-01-20	2007-02-05	2歳11ヶ月15日	1080			10	04:58:00	4.96667	10	1	2	10				9年11ヶ月12日	3633
O6	3		7885050	山崎 貴恵	右中葉	CCAM	×			Bronch Cys	2010-07-14	2008-12-13	1歳7ヶ月1日	578			9	04:38:00	4.63333	15	1.66667	2	7				9年5ヶ月18日	3458
X7			7577204	北湯口 優太	右下葉	CCAM	×			CCAM	2010-07-21	2007-12-13	2歳7ヶ月8日	951			12	05:21:00	5.35	25	2.08333	2	10				9年5ヶ月11日	3451
8			7310064	新海 れいみ	右中下葉	CCAM	出生前診断なし				2010-11-22	2001-02-01	9歳9ヶ月21日	3581			21	04:50:00	4.83333	200	9.52381	1	3				9年1ヶ月10日	3327	小開胸併用
O8			7845889	船迫 龍斗	右下葉	CCAM				Broncogenic Cys	2010-12-08	2009-02-24	1歳9ヶ月14日	652			11	05:37:00	5.61667	10	0.909091	14	18				9年0ヶ月24日	3311
X９	4		6035382	栗原 月穂	左下葉	CCAM	○				2011-01-19	2005-01-14	6歳0ヶ月5日	2196			18	04:50:00	4.83333	5	0.277778	4	10				8年11ヶ月13日	3269
X10			6869506	上ノ茗 広希	右下葉	肺分画症	○				2011-02-09	2007-02-27	3歳11ヶ月13日	1443			14	01:30:00	1.5	1	0.0714286	3	10				8年10ヶ月23日	3248
O11	5		8413291	飯田 すずな	右中葉	CCAM	出生前診断あり				2011-06-22	2010-02-08	1歳4ヶ月14日	499			9.8	03:00:00	3	10	1.02041	3	10				8年6ヶ月10日	3115
O12	6		7096938	北野 さくら	左上葉	CCAM	出生前診断あり				2011-06-29	2007-06-30	3歳11ヶ月30日	1460			14.2	06:22:00	6.36667	15	1.05634	3	11				8年6ヶ月3日	3108	小開胸併用	1mm CT	Segmentectomy
X13			8742998	山田 琳太郎	左下葉	CCAM	出生前診断あり				2011-09-21	2011-01-25	0歳7ヶ月27日	239			8	02:44:00	2.73333	1	0.125	5					8年3ヶ月11日	3024		1mm CT
O14			8687968	青木 大祐	右下葉	CCAM	出生前診断あり				2011-10-05	2010-12-06	0歳9ヶ月29日	303			9	04:48:00	4.8	15	1.66667	5					8年2ヶ月27日	3010		1mm CT
O15			8085154	鶴田 李音	右上葉	CCAM	出生前診断あり				2011-10-19	2009-08-17	2歳2ヶ月2日	793			10.6	04:08:00	4.13333	10	0.943396	3					8年2ヶ月13日	2996	小開胸併用	1mm CT
O16			7997581	実川 リオン	左上葉	CCAM	出生前診断あり				2011-11-16	2009-06-08	2歳5ヶ月8日	891			14.3	04:11:00	4.18333	15	1.04895	3					8年1ヶ月16日	2968		1mm CT	Enseal
O17	7		8139267	村田 莉瑚	左上葉	CCAM	出生前診断あり				2012-01-18	2010-06-12	1歳7ヶ月6日	585			7.8	04:56:00	4.93333	25	3.20513	3					7年11ヶ月14日	2905		1mm CT	Enseal
19			8131515	亀井 理瑚	右胸腔	気管嚢胞	○				2012-02-22	2009-09-30	2歳4ヶ月23日	875			13	02:00:00	2	3	0.230769	2					7年10ヶ月10日	2870		1mm CT
20			9242615	戸島 杏奈	左胸腔	気管嚢胞	×				2012-04-16	2012-03-17	0歳0ヶ月30日	30			3.5	02:58:00	2.96667	3	0.857143						7年8ヶ月16日	2816		1mm CT
O18			7153901	西垣 匠海	左下葉	CCAM					2012-05-30	2006-06-15	5歳11ヶ月15日	2176			22	03:32:00	3.5	5	0.227273	3					7年7ヶ月2日	2772	開胸併用	1mm CT	Segmentectomy
X19			8349389	古我 健	左下葉	肺分画症	出生前診断あり				2012-06-27	2010-03-24	2歳3ヶ月3日	826			10	01:59:00	1.98333	5	0.5	4					7年6ヶ月5日	2744		1mm CT
O20			8589360	中田 けいしん	左下葉	肺分画症	出生前診断あり	術前感染あり			2012-08-22	2010-09-16	1歳11ヶ月6日	706			9.2	04:41:00	4.68333	10	1.08696	5					7年4ヶ月10日	2688		1mm CT
O21	8		7757778	武田 茉依	左上葉	CCAM	出生前診断あり				2012-10-24	2009-01-17	3歳9ヶ月7日	1376			10	04:03:00	4.05	5	0.5	3					7年2ヶ月8日	2625		1mm CT
X22			8163783	関矢 悠介	左下葉	肺分画症	出生前診断あり	術前感染なし		Int Seque	2013-05-06	2009-10-19	3歳6ヶ月17日	1295			15.3	01:12:00	1.2	3	0.196078	2					6年7ヶ月26日	2431		1mm CT
O23	9		8939900	佐藤 希美	左上葉	CPAM	出生前診断なし	術前感染なし	気胸	CPAM type1	2013-06-24	2011-05-30	2歳0ヶ月25日	756			11.9	03:48:00	3.8	15	1.2605	3					6年6ヶ月8日	2382		1mm CT	fisuureless lobectomy
X24	10		6665600	才藤 みのり	右下葉	肺分画症	○			古賀 外来	2013-07-24	2006-10-20	6歳9ヶ月4日	2469			20.9	01:15:00	1.73333	5	0.239234	4					6年5ヶ月8日	2352
X25			8884362	ダイン マン リン	左下葉	肺分画症	○			古賀 外来	2013-09-11	2011-05-25	2歳3ヶ月17日	840			11.5	01:44:00	1.25	10	0.869565	2	AT				6年3ヶ月21日	2303
X26			9144491	大貫 遥太	右下葉	肺分画症	出生前診断あり			古賀 外来	2014-01-15	2011-04-27	2歳8ヶ月19日	994			13	02:14:00	2.23333	1	0.0769231	1					5年11ヶ月17日	2177
27			9641998	光永 莉歩	右上中葉		出生前診断あり			岡和田 外来	2014-04-09	2013-02-07	1歳2ヶ月2日	426			8.9	04:48:00	4.8	10	1.1236	2					5年8ヶ月23日	2093
28	12		9171013	松野 美来	右下葉	CPAM	出生前診断なし	術前感染あり	2歳	CPAM type1	2014-07-23	2011-12-20	2歳7ヶ月3日	946			12	08:25:00	8.41667	11	0.916667	2					5年5ヶ月9日	1988
29	13		10256019	桐山 華咲	右下葉	CPAM	出生前診断なし	術前感染あり	3歳3ヶ月	CPAM type2	2014-12-17	2011-01-14	3歳11ヶ月3日	1433			15.1	04:24:00	4.4	2	0.13245	2					5年0ヶ月15日	1841
30			8105597	水倉 優	左下葉	肺分画症	出生前診断なし	術前感染なし		Int Seque	2015-04-01	2006-05-14	8歳10ヶ月18日	3244			24.3	05:51:00	5.85	15	0.617284	7					4年9ヶ月0日	1736
31	14		10630249	浜中 咲希	右下葉	CPAM	出生前診断あり	術前感染なし		CPAM type2	2015-07-15	2015-06-24	0歳0ヶ月21日	21			3.58	04:19:00	4.31667	5	1.39665	2					4年5ヶ月17日	1631
32	15		10198537	島田 美羽	右下葉	CPAM	出生前診断あり	術前感染なし		CPAM type2	2015-09-02	2014-06-04	1歳2ヶ月29日	455			9.68	04:40:00	4.66667	10	1.03306	3					4年3ヶ月30日	1582
33			10567674	藤 健太	左上葉	CPAM	出生前診断なし	術前感染あり	9歳	?????	2016-01-13	2007-02-16	8歳10ヶ月28日	3253			22.6	06:54:00	6.9	10	0.442478	4					3年11ヶ月19日	1449
34			10357464	須藤 隆成	右中葉	肺分画症	出生前診断なし	術前感染あり	５歳	Int Seque	2016-01-27	2009-01-19	7歳0ヶ月8日	2564			21.5	10:56:00	10.9333	5	0.232558	2					3年11ヶ月5日	1435
35			9986731	金子 敬采	右中葉 S6	肺分画症	出生前診断あり	術前感染なし		気管支拡張症 Ext Seque	2016-06-22	2013-11-19	2歳7ヶ月3日	946			11.3	09:46:00	9.76667	10	0.884956	3					3年6ヶ月10日	1288
36			10017607	下倉 こうき	左上葉	舌区含	出生前診断あり	術前感染なし		CPAM type1	2016-07-06	2013-02-14	3歳4ヶ月22日	1238			13.5	05:24:00	5.4	5	0.37037	3					3年5ヶ月26日	1274
37			10254592	表 祐輝	右下葉	CPAM	出生前診断あり	術前感染あり	1歳3ヶ月	CPAM type1	2016-08-24	2014-07-24	2歳1ヶ月0日	762			13.3	08:03:00	8.05	5	0.37594	4					3年4ヶ月8日	1225
38			11163073	高野 太志		肺外分画捻転	出生前診断なし	術前感染なし	捻転	Ext Seque	2016-10-26	2012-06-05	4歳4ヶ月21日	1604			16.9	03:26:00	3.43333	4	0.236686	1					3年2ヶ月6日	1162
39			9975878	谷口 弘樹	左下葉	肺分画症	出生前診断あり	術前感染なし		Int Seque	2016-11-16	2013-11-11	3歳0ヶ月5日	1101			15.4	04:22:00	4.36667	5	0.324675	2					3年1ヶ月16日	1141
40			10039610	笹川 こうき	左下葉	CCAM	出生前診断あり	術前感染なし		CPAM type2	2016-12-07	2014-01-12	2歳10ヶ月25日	1060			13.4	03:28:00	3.46667	3	0.223881	1					3年0ヶ月25日	1120
41	16		10286282	矢田 尚美	右下葉	CCAM	出生前診断あり	術前感染なし		CPAM type2	2016-12-14	2014-08-20	2歳3ヶ月24日	847			11	05:07:00	5.11667	3	0.272727	1					3年0ヶ月18日	1113
42	17		9744119	宮田 さえ	左下葉	肺分画症	出生前診断あり	術前感染なし		Ext Seque	2017-02-01	2013-04-29	3歳9ヶ月3日	1374			14	01:38:00	1.63333	3	0.214286	1					2年11ヶ月0日	1064
43			10616719	宇佐美 輝	右下葉	CCAM	出生前診断あり	術前感染なし		CPAM type1	2017-02-15	2015-06-13	1歳8ヶ月2日	613			12.3	06:17:00	6.28333	5	0.406504	1					2年10ヶ月17日	1050
44	18		10783761	石川 美鈴	左上葉	CCAM	出生前診断なし	術前感染あり	3か月	CPAM type1	2017-03-22	2015-03-05	2歳0ヶ月17日	748			10	06:37:00	6.61667	3	0.3	1					2年9ヶ月10日	1015
45	19		11103922	木嶋 杏	右下葉	CCAM	出生前診断あり	術前感染なし		CPAM type2	2017-04-19	2015-05-19	1歳11ヶ月0日	701			10.7	03:20:00	3.33333	1	0.0934579	1					2年8ヶ月13日	987
46	20		11025357	金岡 りん	右中下葉	CCAM	出生前診断あり	術前感染なし		CPAM type1	2017-06-07	2015-06-17	1歳11ヶ月21日	721			10.6	05:48:00	5.8	6	0.566038	1					2年6ヶ月25日	938
47			11408381	石丸 心陽	右上中葉		出生前診断あり	術前感染なし	呼吸器症状あり	?????	2017-06-12	2017-05-31	0歳0ヶ月12日	12			3	05:26:00	5.43333	2	0.666667	1					2年6ヶ月20日	933
48			11416602	ドミンゴ ミア エレイン	右下葉	CCAM	出生前診断あり	術前感染なし		CPAM type2	2017-07-03	2017-06-06	0歳0ヶ月27日	27			3.2	03:25:00	3.41667	1	0.3125	1					2年5ヶ月29日	912
49			10826074	蚊谷 隆盛	左上葉	CCAM	出生前診断あり	術前感染なし		?????	2017-07-26	2015-03-18	2歳4ヶ月8日	861			11.2	04:45:00	4.75	4	0.357143	2					2年5ヶ月6日	889
50	21		10621810	中島 れな	左下葉	CCAM	出生前診断あり	術前感染なし		CPAM type1	2017-10-04	2015-06-18	2歳3ヶ月16日	839			11.3	03:14:00	3.23333	3	0.265487	1					2年2ヶ月28日	819
51			10423213	佐藤 樹生	左下葉	CCAM	出生前診断あり	術前感染なし		CPAM type1	2017-11-15	2015-12-26	1歳10ヶ月20日	690			15.1	05:47:00	5.78333	8	0.529801	4	分葉不全あり エンシール PA→PV→Br				2年1ヶ月17日	777
52			9988846	大城 凱	右下葉	CCAM	出生前診断あり	術前感染なし			2018-03-28	2013-08-25	4歳7ヶ月3日	1676			19.8	06:11:00	6.18333	3	0.151515	3	Figaty トラブル				1年9ヶ月4日	644
53	22		11600494	城田 かな	右下葉	CCAM	出生前診断なし	術前感染あり			2018-06-20	2016-03-22	2歳2ヶ月29日	820			11.6	05:46:00	5.76667	15	1.2931	2					1年6ヶ月12日	560
54			11351583	こう ほうとく	右下葉	CCAM	出生前診断あり	術前感染なし			2018-07-25	2017-04-12	1歳3ヶ月13日	469			11.5	05:06:00	5.1	5	0.434783	3					1年5ヶ月7日	525
55			11183122	遠藤相馬	左下葉	CCAM	出生前診断あり	術前感染なし			2018-09-19	2016-02-28	2歳6ヶ月22日	934			9.7	05:28:00	5.46667	5	0.515464	3					1年3ヶ月13日	469
56			11904013	三浦 涼大	左下葉	CCAM	出生前診断なし	術前感染あり		CPAM type4	2019-01-16	2017-08-10	1歳5ヶ月6日	524			9.77	05:11:00	5.18333	5	0.511771	2					0年11ヶ月16日	350
57	23		10909662	西村 心花	右下葉	肺分画症	出生前診断なし	術前感染なし			2019-04-03	2016-01-05	3歳2ヶ月29日	1184			11.4	04:04:00	4.06667	5	0.438596	3					0年8ヶ月29日	273
58	24		11408684	小川 紗生	右下葉	CCAM	出生前診断あり	術前感染なし			2019-04-17	2016-12-02	2歳4ヶ月15日	866			10.1	04:03:00	4.05	1	0.0990099	3					0年8ヶ月15日	259
59			11983482	泊 葉月	左下葉	CCAM	出生前診断あり	術前感染あり		CPAM type1	2019-10-02	2018-10-17	0歳11ヶ月15日	350			8.2	05:38:00	5.63333	5	0.609756	2					0年2ヶ月30日	91
60			11963814	三浦 晶栄	右下葉	CCAM	出生前診断あり	術前感染なし			2019-11-13	2017-10-10	2歳1ヶ月3日	764			8.6	07:30:00	7.5	1	0.116279	4					0年1ヶ月19日	49
61			11649077	山田 穂花	右上葉	CCAM	出生前診断なし	術前感染あり		CPAM type2	2019-11-27	2018-01-06	1歳10ヶ月21日	690			10.526	09:31:00	9.51667	15	1.42504	3					0年1ヶ月5日	35
													mean	1009.9			12.2971	0.220486	5.29167									1951.75
													TPL-AT	990.875	2.71473	Mean	12.48	Mean	3.85278	26.3333	1.74992	3.66667
														612.825	1.67897	SD	4.20486	SD	1.85936	55.1071	2.54394	3.57601
													TPL+AT	989.108	2.70989	Mean	12.1502	Mean	5.87045	5.54545	0.565864	2.18182
														728.115	1.99484	Sd	4.64683	Sd	2.27889	4.42641	0.453534	1.00647
